# Supplementary material for: Gaussian graphical modeling reconstructs pathway reactions from high-throughput metabolomics data
Source: BMC Syst Biol. 2011 Jan 31;5:21. doi: 10.1186/1752-0509-5-21 (PMC3224437; doi:10.1186/1752-0509-5-21)
Supplement: Additional file 6 — Literature-curated pathway model of human fatty acid biosynthesis and degradation. [file 1752-0509-5-21-S6.XLS]

## Sheet: Curated reactions
Additional file 6 – Fatty acid biosynthesis reactions & database identifiers
Substrates	Products	Enzymes	Comment	C	eK	eE	eB	ID KEGG	ID EHMN	ID BiGG
C12:0	C14:0	FASN	Biosynthesis	Cy	x	x	x	hsa:2194/hsa:54995	R04726,R04566,R04568,R04967	FAS140COA
C14:0	C16:0	FASN	Biosynthesis	Cy	x	x	x	hsa:2194/hsa:54995	R04968,R04543,R04544,R04970	FAS160COA
C16:0-CoA	C16:1(9Z)-CoA	SCD/SCD5	desaturation	ER	-	x	x	-	RE3246	DESAT16_2
C18:0-CoA	C18:1(9Z)-CoA	SCD/SCD5	desaturation	ER	x	x	x	hsa:6319,hsa:79966	RE3240	DESAT18_3
C18:3(9Z,12Z,15Z)-CoA	C18:4(6Z,9Z,12Z,15Z)-CoA	FADS2	desaturation	ER	x	x	x	hsa:9415	RE3109	DESAT18_10
C24:5(9Z,12Z,15Z,18Z,21Z)-CoA	C24:6(6Z,9Z,12Z,15Z,18Z,21Z)-CoA	FADS2	desaturation	ER	x	x	x	hsa:9415	RE3135	DESAT24_1
C18:2(9Z,12Z)-CoA	C18:3(6Z,9Z,12Z)-CoA	FADS2	desaturation	ER	x	x	x	hsa:9415	R07063/R03814	DESAT18_9
C20:3(8Z,11Z,14Z)-CoA	C20:4(5Z,8Z,11Z,14Z)-CoA	FADS1	desaturation	ER	x	x	x	hsa:3992	RE3105	DESAT20_1
C24:4(9Z,12Z,15Z,18Z)-CoA	C24:5(6Z,9Z,12Z,15Z,18Z)-CoA	FADS2	desaturation	ER	x	x	-	hsa:9415	RE3149	-
C20:4(8Z,11Z,14Z,17Z)-CoA	C20:5(5Z,8Z,11Z,14Z,17Z)-CoA	FADS1	desaturation	ER	-	x	x	-	RE3107	DESAT20_2
C16:0-CoA	C18:0-CoA	ELOVL6	elongation	ER	x	x	-	hsa:79071,hsa:51144,hsa:201562/hsa:9200,hsa:55825/hsa:9524	RE0580,RE0581,RE0582,RE0583	-
C18:4(6Z,9Z,12Z,15Z)-CoA	C20:4(8Z,11Z,14Z,17Z)-CoA	ELOVL5/ELOVL4	elongation	ER	x	x	x	hsa:60481,hsa:51144,hsa:201562/hsa:9200,hsa:55825/hsa:9524	RE3110,RE3112,RE3113,RE3106	FAEL184
C20:5(5Z,8Z,11Z,14Z,17Z)-CoA	C22:5(7Z,10Z,13Z,16Z,19Z)-CoA	ELOVL2/ELOVL5	elongation	ER	x	x	x	hsa:54898/hsa:60481,hsa:51144,hsa:201562/hsa:9200,hsa:55825/hsa:9524	RE3120,RE3121,RE3122,RE3119	FAEL205
C22:5(7Z,10Z,13Z,16Z,19Z)-CoA	C24:5(9Z,12Z,15Z,18Z,21Z)-CoA	ELOVL2	elongation	ER	x	x	-	hsa:54898,hsa:51144,hsa:201562/hsa:9200,hsa:55825/hsa:9524	RE3124,RE3125,RE3126,RE3123	-
C18:3(6Z,9Z,12Z)-CoA	C20:3(8Z,11Z,14Z)-CoA	ELOVL5	elongation	ER	x	x	x	hsa:60481,hsa:51144,hsa:201562/hsa:9200,hsa:55825/hsa:9524	RE2988,RE2987,RE2986,RE3104	FAEL183
C20:4(5Z,8Z,11Z,14Z)-CoA	C22:4(7Z,10Z,13Z,16Z)-CoA	ELOVL2/ELOVL5/ELOVL4	elongation	ER	x	x	x	hsa:54898/hsa:60481,hsa:51144,hsa:201562/hsa:9200,hsa:55825/hsa:9524	RE3151,RE3152,RE3153,[missing]	FAEL204
C22:4(7Z,10Z,13Z,16Z)-CoA	C24:4(9Z,12Z,15Z,18Z)-CoA	ELOVL2	elongation	ER	x	x	-	hsa:54898,hsa:51144,hsa:201562/hsa:9200,hsa:55825/hsa:9524	RE3174,RE3175,RE3155,RE3150	-
C24:6(6Z,9Z,12Z,15Z,18Z,21Z)-CoA	C22:6(4Z,7Z,10Z,13Z,16Z,19Z)-CoA	ACOX1/ACOX3	beta-oxidation	P	x	x	x	hsa:51/hsa:8310,hsa:3030,hsa:30,hsa:51	RE3145,RE3140,RE3141,RE3139	FAOXC246226x
C24:5(6Z,9Z,12Z,15Z,18Z)-CoA	C22:5(4Z,7Z,10Z,13Z,16Z)-CoA	ACOX1/ACOX3	beta-oxidation	P	x	x	x	hsa:51/hsa:8310,hsa:3030,hsa:30,hsa:51	RE3157,RE3159,RE3156,RE3158	FAOXC2452256x
Legend
C = compartment (Cy = Cytoplasm, ER = endoplasmic reticulum, P = peroxisome)
rK = evidence in KEGG?
eE = evidence in EHMN?
eB = evidence in BiGG?
ID * = reaction identifier in the respective database
